# Supplementary material for: Human Biomonitoring of Environmental and Occupational Exposures by GC-MS and Gas Sensor Systems: A Systematic Review
Source: Int J Environ Res Public Health. 2021 Sep 29;18(19):10236. doi: 10.3390/ijerph181910236 (PMC8508139; doi:10.3390/ijerph181910236)
Supplement: Supplementary file 1 [file ijerph-18-10236-s001.zip]

Archive with 1 entries (1 files):
- ijerph-1273989-supplementary.pdf
